# Supplementary material for: Nurse educators’ challenges of problem-based learning implementation at Ethiopian public universities: A phenomenological qualitative study
Source: PLoS One. 2025 Jun 17;20(6):e0325976. doi: 10.1371/journal.pone.0325976 (PMC12173224; doi:10.1371/journal.pone.0325976)
Supplement: S2 File — (ZIP) [file pone.0325976.s002.zip]

Archive with 3 entries (3 files):
- PBL data translated from Amharic language.docx
- PBL OpenCode software analysis.opcx
- PBL data changed to Plain text for analysis in OpenCode.txt
