# Supplementary material for: Nurse educators’ challenges of problem-based learning implementation at Ethiopian public universities: A phenomenological qualitative study
Source: PLoS One. 2025 Jun 17;20(6):e0325976. doi: 10.1371/journal.pone.0325976 (PMC12173224; doi:10.1371/journal.pone.0325976)
Supplement: S2 File — (ZIP) [file pone.0325976.s002.zip › PBL data changed to Plain text for analysis in OpenCode.txt]

Translated data from Amharic language which the interviews were conducted
1.	Participant 01
Thank you for coming to our university and conducting this important interview about such a 
relevant topic. I have 12 years of experience in nursing education, and I have been teaching 
using problem-based learning for about five of those years. We have implemented PBL in 
our university since the 2010 Ethiopian calendar. I’ve found that while PBL encourages 
critical thinking and collaboration among students. However, this implementation 
encountered different challenges. The first and most common challenges are associated with 
poor infrastructure. The lack of the necessary facilities and infrastructure is one of the most 
significant challenges nurse educators have when implementing problem-based learning. 
Technology, collaborative settings, and the availability of information resources are all 
crucial components of PBL. Our colleges and universities, however, frequently lack the tools 
and technological resources required to facilitate efficient problem-based learning. The 
implementation process may be hindered by a lack of computers, internet connectivity, and 
suitable software.
Additionally, it can be difficult to support small group interactions and problem-solving due 
to the lack of dedicated collaboration facilities, such as well-equipped group discussion 
rooms. The creation of the ideal atmosphere for problem-based learning is significantly 
hindered by inadequate infrastructure and resources. We often don’t have enough case 
studies or access to the latest medical evidence to create realistic scenarios. Also, sometimes, 
the problem scenarios provided to students are ambiguous or lack specific learning 
objectives, which can lead to confusion and frustration among both nursing students and us. 
Without clear guidance on what we want students to achieve through the case, it becomes 
challenging to facilitate discussions and assess their progress effectively. We need well-
designed, structured cases with clearly defined objectives to ensure that students are guided 
toward relevant learning outcomes and that the PBL experience is coherent and purposeful. 
Hmmm…. evaluation-related challenge is also another obstacle for PBL implementation. For 
the majority of nurse educators, there is no continuous evaluation. It is unfair for certain 
students who perform well on the final day to receive an excellent grade; we have to be 
evaluated daily. Since there is no continuous assessment and teachers might not provide 
feedback based on student performance, it is difficult to identify which students perform the 
best or their flaws and strengths.
2.	Participant 02
I appreciate this opportunity to share my experiences. I have been a nurse educator for 11 
years, and I am excited to discuss PBL implementation. I believe that one of the primary 
challenges we as nurse educators confront is a lack of knowledge and experience in problem-
based learning. It can be difficult to make the transition to a student-centered, problem-based 
learning environment because we were trained using a more conventional lecture-based 
method. We find it difficult to create problem scenarios that are interesting and pertinent to 
the learning objectives, and occasionally we worry that we lack the facilitation abilities 
required to properly guide the students. Since it's a completely new method of instruction, it 
can be scary. One of the main challenges I've encountered is a lack of encouragement from 
the university or others.  When it comes to implementing problem-based learning, requires a 
considerable amount of effort, time, and dedication to create meaningful learning experiences 
for our students. However, there is often a lack of acknowledgment and appreciation for the 
innovative techniques and successful outcomes achieved through problem-based learning. 
OK… what I want to add is that recognizing feedback and timely correction as well as 
encouraging active participation of students is also important. Therefore, I can say with 
certainty that one of the difficulties we experience as nurse educators in PBL is the lack of 
enough opportunities for student feedback and correction. Students are encouraged to 
actively participate in solving complex issues and conducting critical information analysis in 
PBL. However, it might be difficult to provide timely and useful feedback when there are 
time or resource limitations.”
3.	Participant 03
Thank you for the opportunity to talk about my experiences with PBL. I have 7 years of 
experience as a nurse educator and have seen various teaching methods come and go. When I 
come to your attention, I think academicians, especially nurse educators, have many tasks 
they perform every day. We are not only expected to deliver a class or course, but we are also 
expected to do research, provide community services, and transfer technology according to 
Ethiopian highest education policies. This means that we may not have sufficient time to 
prepare and deliver the class, especially PBL, because it requires a long time for discussion 
and feedback. PBL is exciting. While PBL offers a student-centered approach that promotes 
critical thinking and problem-solving skills, we often struggle to find any listed case for a 
particular topic. For this reason, we develop PBL cases on our own to deliver to our students. 
This limitation could be solved by having a diverse and readily available bank of cases that 
covers a wide range of nursing topics to ensure effective implementation and address the 
learning needs of our students. Eehh…. another challenge is that many nurse educators use 
traditional lecture-based formats and find the self-directed nature of PBL daunting. This can 
lead to disengagement, which limits the effectiveness of the method.
4.	Participant 04
I’m thankful for the opportunity to share my thoughts. I have been a nurse educator for 15 
years, and I’m passionate about enhancing student learning through PBL. While I believe 
PBL can foster deeper learning, the fixed syllabus can be a limitation. It forces me to rush 
through important topics, which I think undermines the PBL process. Another challenge is 
that, in my experience, many nurse educators lack knowledge about PBL and sometimes 
criticize it for being excessively time-consuming or inappropriate for nursing education, and 
some are also unsure about how to measure and evaluate students' learning in a problem-
based learning setting. The way PBL is seen makes it difficult to execute effectively and 
stifles creativity in nursing education. While I recognize the benefits of PBL in promoting 
student engagement, coordinating group activities has been quite challenging. Some students 
take leadership roles and dominate the discussions, while others contribute very little, 
affecting group dynamics. On the other hand, the assessment method is more subjective, and 
this might also be another challenge.
5.	Participant 05
I'm grateful for the chance to participate in your study and share my experiences with PBL 
today. With 10 years in nursing education, I've observed many shifts in teaching 
methodologies. Hmmmm…. To respond to your question, time constraints may be one of the 
limitations of this method, as it takes more time than the traditional method of teaching and 
learning. A teacher should prepare for himself, form a functional group, follow and facilitate 
the discussion and participation of each student, listen to their decision, give feedback, and 
revise the issue. Look, this takes much longer than the clinical learning method. To tell the 
truth, PBL is a very important methodology for students. However, when participating in 
PBL, one of the obstacles is the student's lack of confidence in their ability to solve 
problems. Students frequently question their capacity to analyze difficult situations, find 
pertinent data, and suggest feasible solutions. This lack of self-confidence results from a 
worry that one might make a mistake or give the wrong answer during group discussions or 
demonstrations. I can also add that another problem with PBL implementation is that there is 
no recognition or motivation from nurse educators at all. If there is no motivation, the nurse 
educators might perform less than expected.
6.	Participant 06
I appreciate you taking the time to conduct a study on this very crucial topic. I am delighted 
to participate in it. I’ve been in nursing education for 8 years, and I’m keen on using 
innovative teaching strategies like PBL. One of the significant barriers I've faced is the lack 
of proper training for educators. While I understand the principles of PBL, implementing 
them effectively in the classroom requires more focused professional development. Another 
challenge is the lack of understanding and negative attitudes we have towards problem-based 
learning. We lack a thorough understanding of PBL's concepts and advantages because we 
have had limited exposure to PBL during our education. Similarly, I can explain to you so 
many problems in our university that hinder the implementation of PBL, and one of the 
challenges we face as nurse educators in implementing PBL is the lack of a uniform and 
standardized way of case delivery. Each educator may approach the delivery of PBL cases 
differently, resulting in inconsistency across the learning experience. Without a clear and 
standardized approach, students may receive varying levels of guidance and support, leading 
to confusion and frustration. It can be challenging to assess the learning objectives of PBL 
students. The subjective nature of evaluation is frequently brought about by the open-ended 
nature of issue situations and the importance placed on critical thinking. There could be 
discrepancies in grading and assessment due to the possibility that various educators interpret 
student performance differently.” 
7.	Participant 07
Thank you for this important discussion. I have 13 years of experience as a nurse educator, 
and PBL has become a key part of my teaching philosophy. When it comes to your particular 
question, we are having a lot of problems using this approach. We lack expertise or 
knowledge about PBL and are unaware of the steps, rules, and other elements. Since most 
nurse educators lack training, they risk misleading students about PBL's purpose. PBL is a 
very important delivery system, but the pressure to conform to a rigid curriculum often stifles 
the flexibility that makes it effective. I sometimes feel caught between wanting to innovate 
and the institutional constraints placed on us. Sometimes, some students believe that 
preparation and independent learning take time and energy, and some of them fear 
challenging questions and believe that unnecessary discussion is a waste of time. Some of 
them also believe it won't help with the test. They lack the dedication to be fully engaged in 
the system for the aforementioned reasons. Likewise, managing classroom dynamics during 
PBL sessions can be difficult. Some students thrive in collaborative settings, while others 
feel overwhelmed or intimidated, which complicates the learning environment."
8.	Participant 08
Thank you for the investigators for this important research topic because it is a real problem 
in our university and I’m glad to be part of this conversation. I have been involved in nursing 
education for over 12 years, and PBL is a method I deeply believe in. Regarding your 
question regarding the main challenges I encounter when incorporating problem-based 
learning in my university's nursing programs, one of the biggest issues we confront as nurse 
educators is the absence of appropriate planning and preparation when adopting problem-
based learning. Sometimes we jump right into PBL without completely comprehending the 
prerequisite procedures and factors. Without enough planning, we struggle to match the 
problem scenarios with the learning objectives, which causes our students' learning 
experiences to be fragmented and unproductive.”  
Eehh…creating real-world scenarios for PBL is critical, but I often feel constrained by an 
outdated curriculum. It’s challenging to keep the content relevant and engaging without 
access to new research and up-to-date materials. It is difficult to ensure that all students are 
receiving the same quality and depth of learning without a better standard delivery approach 
in PBL cases. Having a uniform way of delivering PBL cases, including guidelines for 
facilitation and debriefing, would enhance the overall learning outcomes and improve the 
student experience."
9.	Participant 09
Thank you for interviewing me today. With 10 years of experience in nursing education, I 
have seen the pros and cons of various teaching methods. Students worry about making 
mistakes and how self-comparison may affect their confidence. Ultimately, their lack of 
confidence may hinder them from taking an active role in PBL and restrict the possibilities 
for learning.” And also, one specific challenge is that my students often struggle with 
collaboration. Many don’t understand how to work effectively in teams, which is a vital 
aspect of PBL. They would benefit from more explicit instruction on communication and 
teamwork skills. I think it is important to develop clear assessment criteria, checklists, 
standards, and guidelines to ensure consistency and fairness in evaluating students' problem-
solving abilities and knowledge application during the implementation of PBL.
10.	Participant 10
I appreciate this research idea on PBL. I have 9 years of experience in teaching nursing at the 
university level. There are common challenges in our university that are very critical to 
implementing PBL. Creating a conducive learning environment is important and when we 
fail to create an encouraging and cohesive learning environment for students and when there 
is a lack of coordination and cooperation among the nurse educators, implementing PBL 
becomes challenging. Addressing this issue requires open discussion, professional 
development opportunities, and fostering a culture of collaboration within the department as 
well as in the faculty. Resource problem is one challenge. Unfortunately, administrative 
support for PBL is quite weak. We need more funding and institutional backing to provide 
the necessary resources and training that would allow PBL to flourish." On the other hand, 
having clear objectives and directions for delivering PBL is crucial. In my opinion, the lack 
of clear objectives and directions for cases that we deliver during PBL class is one of the 
challenges in problem-based learning implementation among nurse educators. Evaluation 
needs to be based on the checklist as it is another challenge. We, as well as the students, 
could grow dissatisfied with tests' subjective nature, which also raises questions about their 
fairness and reliability. It is critical to establish precise evaluation standards, guidelines, and 
standards that guarantee consistency in assessing students' problem-solving skills and 
application of knowledge.”
11.	Participant 11
Thank you for this opportunity to share my experiences. The training gap is a great obstacle 
to PBL implementation. All nursing lecturers should get training on this approach, but there 
are not enough training opportunities at our university. There were some training 
opportunities previously in collaboration with one non-governmental organization; however, 
that was only for a few nurse educators. This might help to improve PBL implementation and 
make it a familiar and favorable approach for students as well as for us. Additionally, I 
believe PBL has great potential, but the biggest challenge for me has been the lack of 
feedback and revision. Every educator should include the process of feedback since the value 
of incorporating a revision process is to allow students to refine their understanding and 
enhance their problem-solving abilities. Another challenge is that preparing effective case 
scenarios takes so much time, and then facilitating small group discussions on top of my 
other duties often feels overwhelming.
12.	Participant 12
I appreciate being included in this research. One of the primary obstacles I face is the lack of 
unity among staff. For students to think critically and address clinical situations, PBL is 
crucial. However, the lack of unity among staff is one of the foremost challenges we have in 
implementing problem-based learning. The objectives and advantages of PBL are not clearly 
understood or shared. There may be differences in attitude towards and acceptance of PBL 
among faculty members due to certain staff members' resistance to change or adherence to 
traditional teaching approaches. Collaboration, communication, and the whole 
implementation process are all hampered by this lack of cohesiveness. Similarly, limited 
training opportunities are another hindering factor. Therefore, experience sharing between 
trained and untrained nurse educators is valuable; however, there is no such discussion, 
cooperation, or collaboration between us. As an additional point, we don't have enough 
computers or internet access for all nurse educators, which makes it difficult for them to fully 
engage in the PBL process.

13.	Participant 13
I am grateful for the chance to discuss this topic. A major issue is the large class sizes we 
have at our university. It is one of the problems that affects our effort to implement PBL at 
our university which is the large number of students in a class. We may have more than 50 
students per class. There is also a problem with the narrowness of the classroom to 
accommodate the group for discussion in a class when you have 50 or 70 students in a class. 
Therefore, a nurse educator may be forced to facilitate more than one PBL group per session. 
Many students are used to traditional lectures and passive learning, so they struggle to adapt 
to the more self-directed nature of PBL. It requires a lot of encouragement and guidance. 
During PBL case discussions, as students are required to actively participate in group 
discussions and carry out individual research, time management also becomes an issue for 
them. It can be challenging to fully embrace the advantages of PBL because of these 
unfavorable preconceptions, which may affect their motivation and involvement in the 
learning process."  
14.	Participant 14
Thank you for allowing me to contribute to this important study. In my experience, student 
not understanding their roles during PBL class has been a significant hurdle. Some students 
talk about unrelated topics simply for evaluation purposes, failing to give their group 
members an opportunity. Similarly, some students don't understand their roles as PBL 
learners or educators; they have high expectations from their teachers. Some students argue 
that they shouldn't be required to put in a lot of effort on their own since the curriculum was 
developed recently and the implementation of PBL was new. Other challenges affect PBL 
implementation. PBL aims to foster critical thinking abilities and lifelong learning. However, 
many nurse educators use the traditional evaluation strategy, which frequently does not 
reflect students' continual growth and development. End-of-term or on-the-spot evaluations 
might not accurately depict students' advancement while engaging in problem-based 
learning”
15.	Participant 15
Thank you for this opportunity to share my perspectives on PBL implementation. I think a 
key challenge is the lack of sufficient training in PBL methodology. I received some initial 
training, but I could benefit from more in-depth workshops and ongoing support to improve 
my facilitation skills. Likewise, another obstacle to the implementation of PBL in our 
university is that it time time-consuming to plan and deliver the course. If we don't plan well, 
we may not have the materials or resources we need on hand, which would make 
implementation more difficult and time-consuming. We must devote enough time and effort 
to planning and preparation to guarantee a fruitful and worthwhile problem-based learning 
experience. In my view, a big obstacle is also the students need feedback to enhance their 
learning, identify areas for improvement, and build upon their knowledge and skills. 
Therefore, incorporating a revision process that allows students to refine their problem-
solving abilities and deepen their understanding is a vital step in PBL implementation. 
Because, without adequate feedback and revision opportunities, the full potential of problem-
based learning may not be realized."
16.	Participant 16
I'm glad to be part of this research. The assessment of student learning in PBL is something I 
find quite challenging. It's difficult to design fair and reliable assessments that accurately 
capture the students' problem-solving skills, critical thinking abilities, and collaborative 
efforts. For every educator, it is crucial to incorporate frequent, formative assessments that 
allow for ongoing feedback and reflection, enabling both students to track learning outcomes 
and make necessary adjustments. Nurse educator’s behavior might be another challenging 
obstacle. By the way, from my own experience, very few nurse educators have a problem 
with aggressiveness towards nursing students and believe them to be ignorant. Even some 
nurse educators are irresponsible; they do not follow what the students desire during PBL and 
do not guide students when they are going in the wrong direction. Some were also non-
punctual or might be absent.” 
17.	Participant 17
I appreciate the chance to contribute to this research. In my view, a big obstacle is the peer 
influence context. Students in Ethiopia are often hesitant to challenge authority or express 
their opinions openly, which can hinder effective group discussions and problem-solving in 
PBL. Students may compare themselves to their peers and believe that others possess better 
problem-solving abilities. This lack of confidence can hinder their active participation, as 
they may hesitate to contribute their ideas and suggestions, ultimately impacting the depth of 
their learning experience and the overall effectiveness of PBL. The non-uniform evaluation 
method is also a significant challenge of PBL implementation in my university nursing 
school. Therefore, in my opinion, continuous evaluation guarantees that students get 
immediate feedback on their performance and helps to develop the PBL curriculum." 
18.	Participant 18
I am thankful for this opportunity to share my experiences. I believe the biggest difficulty is 
the lack of well-designed case scenarios that are suitable for the Ethiopian context and 
relevant to our local health issues. Finding or creating such scenarios takes a lot of effort, and 
we often have to adapt existing cases to make them more appropriate. Since the cases 
included in the PBL address multidisciplinary subjects, we are expected to be experts in 
those subjects and need to be prepared in such areas. This takes time to prepare course 
material. Additionally, some students lack basic research skills, critical thinking abilities, or 
time management skills, which makes it hard for them to keep up with the demands of PBL. I 
understand that the PBL problem scenarios' vagueness and open-mindedness overwhelm the 
students. They think that a more traditional and structured approach offers learning 
objectives that are more clearly defined. Some students also find it difficult to adjust to the 
self-directed learning style required in PBL and feel they lack the ability to analyze and solve 
complicated problems efficiently. A persistent problem is the limited support from the 
university administration. They say they support PBL in principle, but there's a lack of 
concrete action in terms of providing resources, reducing workloads, or recognizing the extra 
effort involved. The absence of recognition or incentives creates a sense of demotivation and 
depletes the desire to continually improve our teaching methods. Institutions and educational 
systems must prioritize honoring and rewarding exceptional nurse educators who are 
outstanding and giving students powerful learning environments.”
